# Supplementary material for: Patchwork sequencing of tomato San Marzano and Vesuviano varieties highlights genome-wide variations
Source: BMC Genomics. 2014 Feb 18;15:138. doi: 10.1186/1471-2164-15-138 (PMC3936818; doi:10.1186/1471-2164-15-138)
Supplement: Additional file 2: Table S1 — Sequencing statistics. Statistics of sequencing of Vesuviano (RSV) and San Marzano (SM) cultivars of Solanum lycopersicon. Table S2. RepeatMasker results statistics. SL2.40 genome is annotated with similar number of mobile elements (63%) of and with similar outstanding proportion of LTR. Table S3. Genome reconstruction statistics. Size of the reconstructed chromosomes in San Marzano (SM) and Vesuviano (RSV) respect to Heinz SL2.40 (H) Genome. Table S4. Polymorphic regions. General statistics of polymorphic regions detected in RSV and SM genotypes. Table S5. Gene Annotation Transfer. The gene annotation was transferred from the reference to the reconstructed cultivar genome on the basis of the putative effect of called mutations. If the mutation had a putative disrupting effect on the CDS the gene was not transferred to the new annotation. Table S6. List of varied genes in fruit quality and ripening-related classes. Table S7. Non-synonymous exon variants in fruit quality and ripening-related gene classes. [file 1471-2164-15-138-S2.ods]

## Sheet: Supplementary Table S1
Supplementary Table S1. Sequencing statistics. Statistics of sequencing of Vesuviano (RSV) and San Marzano (SM) varieties of Solanum lycopersicon.
	RSV	SM
Read type	2x100 bp, paired-end	2x100 bp, paired-end
Insert size (bp)	256±20	268±20
Number of fragments	155,751,012	177,758,218
Total length of all sequenced reads (Gbp)	31,150	35,550
Estimated fold coverage (based on SL2.40 genome)	39.85x	45.48x

## Sheet: Supplementary Table S2
Supplementary Table S2. RepeatMasker results statistics. Classification, number and total occupied length of repeted sequences in Vesuviano (RSV) and San Marzano (SM) varieties.
	RSV			SM
	number of elements	occupied length (bp)	percentage of sequence	number of elements	occupied length (bp)	percentage of sequence
SINEs	9.264	1,353,261	0.17	9.264	1,352,992	0.17
LINEs	3.068	1,259,310	0.16	3.064	1,260,480	0.16
LTR elements	641.384	464,719,880	59.58	641.306	464,679,573	59.57
DNA elements	23.919	4,688,547	0.6	23.902	4,687,813	0.6
Unclassified	2.888	558.301	0.07	2.9	557.373	0.07
Small RNA	882	220.424	0.03	883	214.327	0.03

## Sheet: Supplementary Table S3 
Supplementary Table S3. Genome reconstruction statistics. Size of the reconstructed chromosomes in Vesuviano (RSV) and San Marzano (SM) respect to Heinz SL2.40 genome
	SL2.40	RSV	SM
SL2.40ch00 (bp)	21,805,821	21,741,097	21,739,583
SL2.40ch01 (bp)	90,304,244	90,132,368	90,142,834
SL2.40ch02 (bp)	49,918,294	49,758,317	49,818,088
SL2.40ch03 (bp)	64,840,714	64,672,979	64,671,087
SL2.40ch04 (bp)	64,064,312	63,901,937	63,937,117
SL2.40ch05 (bp)	65,021,438	64,888,638	64,887,024
SL2.40ch06 (bp)	46,041,636	45,956,104	45,948,072
SL2.40ch07 (bp)	65,268,621	65,151,742	65,144,198
SL2.40ch08 (bp)	63,032,657	62,925,918	62,952,558
SL2.40ch09 (bp)	67,662,091	67,537,689	67,541,677
SL2.40ch10 (bp)	64,834,305	64,666,758	64,666,644
SL2.40ch11 (bp)	53,386,025	53,265,505	53,272,618
SL2.40ch12 (bp)	65,486,253	65,330,518	65,312,188
Total (bp)	781,666,411	779,929,570	780,033,688

## Sheet: Supplementary Table S4 
Supplementary Table S4. Polymorphic regions. General statistics of polymorphic regions detected in Vesuviano (RSV) and San Marzano (SM) respect to Heinz SL2.40 genome.
	RSV	SM
Number of polymorphic regions	31,541	28,973
Maximum length (bp)	88,717	30,539
Minimum length (bp)	1	1
Number of polymorphic regions smaller than 100 bp	10,900	8,786
Average length (bp)	1,322.43	1,399.91
Median length (bp)	430	567
Number of genes in polymorphic regions	368	328

## Sheet: Supplementary Table S5
Supplementary Table S5. Gene Annotation Transfer. The gene annotation was transferred from the reference SL2.40 to the reconstructed Vesuviano (RSV) and San Marzano (SM) genomes on the basis of the putative effect of called variations. If the variation had a putative disrupting effect on the CDS the gene was not transferred to the new annotation.
		RSV	SM
Not Reliably Transferable	Alteration of Stop Site	77	61
	Alteration of Start Site	54	51
	Frameshift	475	453
	Total	606	565
Transferred with different structure	Altered Splicing	47	44
	Exon Deleted	7	8
	UTR Deletion	5	4
	Total	59	56
Transferred with codon change(s)	Non synonimous coding	1,792	1,578
	Codon insertion	37	38
	Codon deletion	55	49
	Codon change plus codon insertion	25	25
	Codon change plus codon deletion	25	17
	Total	1,934	1,707
Reliably Transferred		32,128	32,399

## Sheet: Supplementary Table S6
Supplementary Table S6. List of varied genes in fruit quality and ripening-related classes.
RSV	SM	COMMON
Ascorbate
	Solyc03g096730	Solyc01g097340
	Solyc05g054760	Solyc05g046340
MEP carotenoid
Solyc04g079960	Solyc11g069380	Solyc01g005940
		Solyc01g009010
		Solyc01g067890
		Solyc01g087250
		Solyc01g087260
		Solyc01g090660
		Solyc01g097810
		Solyc01g102820
		Solyc01g109300
		Solyc02g081330
		Solyc03g007960
		Solyc03g031860
		Solyc03g114340
		Solyc04g040190
		Solyc04g056390
		Solyc05g010180
		Solyc05g016330
		Solyc05g053530
		Solyc06g036260
		Solyc07g056570
		Solyc08g016720
		Solyc08g066650
		Solyc08g066720
		Solyc08g066950
		Solyc08g075480
		Solyc10g079480
		Solyc10g081650
		Solyc10g083790
		Solyc11g010850
		Solyc11g011240
		Solyc11g011990
		Solyc12g008980
		Solyc12g098710
Ethylene related
Solyc00g095760		Solyc00g095860
Solyc07g026900		Solyc01g006650
Solyc08g079750		Solyc01g009170
Solyc12g011330		Solyc01g095080
		Solyc01g096810
		Solyc01g097980
		Solyc01g101060
		Solyc02g036350
		Solyc02g062420
		Solyc02g063540
		Solyc02g081190
		Solyc02g091990
		Solyc03g007070
		Solyc03g043890
		Solyc03g096630
		Solyc04g049200
		Solyc04g054840
		Solyc04g077410
		Solyc05g050010
		Solyc06g053710
		Solyc06g060070
		Solyc06g073720
		Solyc06g073730
		Solyc07g006180
		Solyc07g049530
		Solyc07g049550
		Solyc07g056580
		Solyc08g008100
		Solyc08g065320
		Solyc08g081540
		Solyc08g081550
		Solyc09g007870
		Solyc09g008280
		Solyc09g009090
		Solyc09g075440
		Solyc09g089610
		Solyc10g083610
		Solyc10g083970
		Solyc10g085570
		Solyc11g006180
		Solyc12g005940
		Solyc12g008740
		Solyc12g056180
		Solyc12g099000
Transcription factors
Solyc01g058540	Solyc01g096470	Solyc00g007450
Solyc01g100460	Solyc01g097850	Solyc00g011550
Solyc02g014740	Solyc01g099340	Solyc00g011660
Solyc02g062060	Solyc01g109630	Solyc00g012700
Solyc02g064630	Solyc02g032070	Solyc00g014800
Solyc02g065290	Solyc02g069960	Solyc00g039290
Solyc02g067020	Solyc02g089190	Solyc00g050430
Solyc02g079280	Solyc02g089200	Solyc00g057280
Solyc02g080260	Solyc02g089360	Solyc00g084870
Solyc02g085600	Solyc02g092570	Solyc00g099580
Solyc02g085610	Solyc03g006800	Solyc00g107050
Solyc02g085630	Solyc03g063140	Solyc00g110070
Solyc02g086430	Solyc03g083310	Solyc00g117450
Solyc02g086850	Solyc03g098190	Solyc00g154980
Solyc02g089790	Solyc03g116320	Solyc00g179240
Solyc02g089940	Solyc03g116410	Solyc00g196060
Solyc02g090310	Solyc03g116420	Solyc00g198360
Solyc02g090820	Solyc03g121840	Solyc00g217560
Solyc02g092170	Solyc04g005610	Solyc00g255510
Solyc03g005520	Solyc04g005800	Solyc00g270510
Solyc03g093560	Solyc04g025970	Solyc01g005060
Solyc03g097120	Solyc04g049800	Solyc01g005190
Solyc03g112740	Solyc04g049910	Solyc01g005200
Solyc03g112890	Solyc04g050090	Solyc01g005440
Solyc03g115120	Solyc04g064470	Solyc01g005630
Solyc03g115140	Solyc04g064770	Solyc01g005660
Solyc03g115540	Solyc04g064800	Solyc01g006650
Solyc04g005100	Solyc04g079570	Solyc01g006930
Solyc04g005130	Solyc04g079600	Solyc01g007070
Solyc04g009180	Solyc04g081350	Solyc01g007750
Solyc04g015290	Solyc05g005360	Solyc01g007760
Solyc04g056360	Solyc05g005370	Solyc01g007800
Solyc04g056550	Solyc05g005380	Solyc01g007810
Solyc04g071510	Solyc05g006650	Solyc01g008170
Solyc04g072070	Solyc05g007690	Solyc01g008490
Solyc04g072220	Solyc05g014830	Solyc01g008600
Solyc04g074170	Solyc05g053380	Solyc01g008730
Solyc04g077490	Solyc06g035620	Solyc01g008880
Solyc04g080500	Solyc06g051600	Solyc01g008890
Solyc04g080780	Solyc06g061080	Solyc01g008910
Solyc04g080970	Solyc07g021550	Solyc01g008980
Solyc05g005240	Solyc07g043260	Solyc01g009070
Solyc05g005390	Solyc07g043270	Solyc01g009080
Solyc05g008670	Solyc08g036640	Solyc01g009170
Solyc05g021090	Solyc08g065970	Solyc01g009440
Solyc05g041100	Solyc08g080540	Solyc01g009510
Solyc05g045880	Solyc09g007990	Solyc01g009650
Solyc05g048830	Solyc09g018150	Solyc01g009730
Solyc05g054170	Solyc09g025310	Solyc01g009740
Solyc06g008200	Solyc09g057710	Solyc01g009840
Solyc06g008610	Solyc09g060160	Solyc01g009860
Solyc06g065100	Solyc09g082080	Solyc01g010130
Solyc06g083430	Solyc09g090830	Solyc01g010240
Solyc07g005400	Solyc09g098110	Solyc01g010300
Solyc07g006840	Solyc11g007920	Solyc01g010410
Solyc07g042230	Solyc11g068480	Solyc01g010600
Solyc07g045520	Solyc11g069340	Solyc01g010910
Solyc07g066160	Solyc12g005640	Solyc01g014720
Solyc07g066330	Solyc12g010170	Solyc01g014850
Solyc08g005170	Solyc12g010330	Solyc01g014970
Solyc08g005260	Solyc12g056430	Solyc01g015210
Solyc08g005430	Solyc12g098370	Solyc01g016770
Solyc08g006020		Solyc01g020170
Solyc08g006110		Solyc01g021730
Solyc08g006190		Solyc01g044520
Solyc08g006200		Solyc01g057080
Solyc08g006210		Solyc01g057270
Solyc08g006220		Solyc01g057910
Solyc08g006230		Solyc01g058130
Solyc08g006240		Solyc01g059950
Solyc08g006270		Solyc01g059960
Solyc08g006280		Solyc01g060300
Solyc08g014440		Solyc01g060310
Solyc08g028850		Solyc01g060370
Solyc08g036660		Solyc01g060420
Solyc08g061140		Solyc01g060490
Solyc08g062210		Solyc01g065540
Solyc08g062960		Solyc01g065980
Solyc08g065380		Solyc01g066500
Solyc08g079800		Solyc01g066730
Solyc08g080400		Solyc01g067130
Solyc10g009080		Solyc01g067340
Solyc10g047640		Solyc01g067540
Solyc10g055410		Solyc01g067550
Solyc10g055550		Solyc01g067680
Solyc10g080770		Solyc01g068100
Solyc11g005780		Solyc01g073910
Solyc11g005920		Solyc01g073940
Solyc11g012750		Solyc01g073950
Solyc11g013620		Solyc01g079210
Solyc11g017100		Solyc01g079260
Solyc11g017130		Solyc01g079370
Solyc11g017140		Solyc01g079380
Solyc11g017430		Solyc01g079480
Solyc11g020660		Solyc01g079560
Solyc11g022470		Solyc01g079620
Solyc11g022600		Solyc01g079720
Solyc11g044560		Solyc01g079870
Solyc11g044740		Solyc01g080050
Solyc11g044750		Solyc01g080670
Solyc11g045350		Solyc01g081090
Solyc11g045450		Solyc01g081100
Solyc11g066220		Solyc01g081400
Solyc11g071810		Solyc01g081490
Solyc12g010890		Solyc01g081630
Solyc12g014140		Solyc01g087030
Solyc12g042070		Solyc01g087050
Solyc12g042210		Solyc01g087130
Solyc12g088390		Solyc01g087170
Solyc12g096500		Solyc01g087240
		Solyc01g087690
		Solyc01g087990
		Solyc01g088100
		Solyc01g088820
		Solyc01g089960
		Solyc01g090300
		Solyc01g090310
		Solyc01g090320
		Solyc01g090340
		Solyc01g090370
		Solyc01g090530
		Solyc01g090560
		Solyc01g090730
		Solyc01g090760
		Solyc01g090790
		Solyc01g090830
		Solyc01g090840
		Solyc01g090950
		Solyc01g091000
		Solyc01g091010
		Solyc01g091400
		Solyc01g091420
		Solyc01g091500
		Solyc01g091540
		Solyc01g091630
		Solyc01g091760
		Solyc01g091810
		Solyc01g093960
		Solyc01g094320
		Solyc01g094360
		Solyc01g094580
		Solyc01g095100
		Solyc01g095460
		Solyc01g095500
		Solyc01g095630
		Solyc01g095640
		Solyc01g096050
		Solyc01g096070
		Solyc01g096320
		Solyc01g096370
		Solyc01g096710
		Solyc01g096790
		Solyc01g096810
		Solyc01g096860
		Solyc01g097330
		Solyc01g097890
		Solyc01g098050
		Solyc01g098060
		Solyc01g098070
		Solyc01g098220
		Solyc01g098720
		Solyc01g099320
		Solyc01g100200
		Solyc01g100220
		Solyc01g100330
		Solyc01g100510
		Solyc01g101250
		Solyc01g102260
		Solyc01g102300
		Solyc01g102340
		Solyc01g102740
		Solyc01g102750
		Solyc01g102760
		Solyc01g102980
		Solyc01g103050
		Solyc01g103090
		Solyc01g103180
		Solyc01g103550
		Solyc01g103600
		Solyc01g103810
		Solyc01g103820
		Solyc01g103830
		Solyc01g103840
		Solyc01g103870
		Solyc01g104550
		Solyc01g104650
		Solyc01g104670
		Solyc01g104760
		Solyc01g105230
		Solyc01g105800
		Solyc01g106030
		Solyc01g106170
		Solyc01g106230
		Solyc01g106250
		Solyc01g106460
		Solyc01g106700
		Solyc01g106710
		Solyc01g106720
		Solyc01g106730
		Solyc01g106940
		Solyc01g107140
		Solyc01g107170
		Solyc01g107190
		Solyc01g107410
		Solyc01g107950
		Solyc01g107960
		Solyc01g107970
		Solyc01g108080
		Solyc01g108120
		Solyc01g108130
		Solyc01g108140
		Solyc01g108240
		Solyc01g108300
		Solyc01g108930
		Solyc01g108940
		Solyc01g108950
		Solyc01g109240
		Solyc01g109510
		Solyc01g109550
		Solyc01g109690
		Solyc01g109700
		Solyc01g109880
		Solyc01g109980
		Solyc01g110140
		Solyc01g110310
		Solyc01g110470
		Solyc01g110480
		Solyc01g111280
		Solyc01g111580
		Solyc01g112320
		Solyc02g005290
		Solyc02g014750
		Solyc02g021260
		Solyc02g021430
		Solyc02g021680
		Solyc02g021760
		Solyc02g024070
		Solyc02g026080
		Solyc02g030210
		Solyc02g031820
		Solyc02g032000
		Solyc02g032120
		Solyc02g032180
		Solyc02g032950
		Solyc02g033100
		Solyc02g033110
		Solyc02g033120
		Solyc02g036120
		Solyc02g036130
		Solyc02g036140
		Solyc02g036170
		Solyc02g036200
		Solyc02g036230
		Solyc02g036370
		Solyc02g036430
		Solyc02g037530
		Solyc02g055370
		Solyc02g061700
		Solyc02g061780
		Solyc02g061870
		Solyc02g061900
		Solyc02g061910
		Solyc02g062070
		Solyc02g062090
		Solyc02g062210
		Solyc02g062380
		Solyc02g062400
		Solyc02g062670
		Solyc02g062690
		Solyc02g062760
		Solyc02g062940
		Solyc02g062950
		Solyc02g062960
		Solyc02g063010
		Solyc02g063430
		Solyc02g063520
		Solyc02g064960
		Solyc02g065150
		Solyc02g065350
		Solyc02g065490
		Solyc02g065730
		Solyc02g065800
		Solyc02g067230
		Solyc02g067310
		Solyc02g067320
		Solyc02g067330
		Solyc02g067340
		Solyc02g067380
		Solyc02g067410
		Solyc02g067430
		Solyc02g067720
		Solyc02g067730
		Solyc02g067760
		Solyc02g067800
		Solyc02g068510
		Solyc02g068550
		Solyc02g069440
		Solyc02g069830
		Solyc02g069860
		Solyc02g070240
		Solyc02g071730
		Solyc02g071990
		Solyc02g072000
		Solyc02g072030
		Solyc02g072060
		Solyc02g072190
		Solyc02g076670
		Solyc02g076810
		Solyc02g076850
		Solyc02g076920
		Solyc02g077250
		Solyc02g077360
		Solyc02g077370
		Solyc02g077380
		Solyc02g077390
		Solyc02g077440
		Solyc02g077450
		Solyc02g077560
		Solyc02g077590
		Solyc02g077610
		Solyc02g077660
		Solyc02g077790
		Solyc02g077810
		Solyc02g077840
		Solyc02g077920
		Solyc02g077950
		Solyc02g077960
		Solyc02g078130
		Solyc02g078340
		Solyc02g078810
		Solyc02g079020
		Solyc02g079810
		Solyc02g079970
		Solyc02g080710
		Solyc02g080720
		Solyc02g080730
		Solyc02g080740
		Solyc02g080860
		Solyc02g080890
		Solyc02g081120
		Solyc02g081270
		Solyc02g081520
		Solyc02g081620
		Solyc02g081640
		Solyc02g081780
		Solyc02g082010
		Solyc02g082040
		Solyc02g082380
		Solyc02g082390
		Solyc02g083520
		Solyc02g084520
		Solyc02g084590
		Solyc02g084620
		Solyc02g084630
		Solyc02g084680
		Solyc02g084860
		Solyc02g086480
		Solyc02g086510
		Solyc02g086690
		Solyc02g086930
		Solyc02g087570
		Solyc02g087860
		Solyc02g087920
		Solyc02g087960
		Solyc02g087970
		Solyc02g088180
		Solyc02g088190
		Solyc02g089020
		Solyc02g089420
		Solyc02g089520
		Solyc02g089830
		Solyc02g090170
		Solyc02g090220
		Solyc02g090710
		Solyc02g090790
		Solyc02g090800
		Solyc02g090950
		Solyc02g091440
		Solyc02g091690
		Solyc02g091800
		Solyc02g091810
		Solyc02g091820
		Solyc02g091930
		Solyc02g091980
		Solyc02g092070
		Solyc02g092090
		Solyc02g092930
		Solyc02g093050
		Solyc02g093130
		Solyc02g093150
		Solyc02g093420
		Solyc02g094270
		Solyc02g094340
		Solyc02g094460
		Solyc03g005220
		Solyc03g005350
		Solyc03g005500
		Solyc03g005510
		Solyc03g005570
		Solyc03g005990
		Solyc03g006000
		Solyc03g006150
		Solyc03g006320
		Solyc03g006350
		Solyc03g006830
		Solyc03g006910
		Solyc03g007020
		Solyc03g007140
		Solyc03g007370
		Solyc03g007380
		Solyc03g007410
		Solyc03g007460
		Solyc03g007640
		Solyc03g019710
		Solyc03g025170
		Solyc03g026020
		Solyc03g026070
		Solyc03g026270
		Solyc03g026280
		Solyc03g026350
		Solyc03g031970
		Solyc03g033660
		Solyc03g033680
		Solyc03g033730
		Solyc03g033980
		Solyc03g034000
		Solyc03g034100
		Solyc03g034110
		Solyc03g034120
		Solyc03g034130
		Solyc03g034150
		Solyc03g034260
		Solyc03g042500
		Solyc03g042510
		Solyc03g043580
		Solyc03g043810
		Solyc03g043840
		Solyc03g043900
		Solyc03g043910
		Solyc03g044110
		Solyc03g044300
		Solyc03g045030
		Solyc03g046440
		Solyc03g059200
		Solyc03g059270
		Solyc03g059300
		Solyc03g061620
		Solyc03g062670
		Solyc03g062750
		Solyc03g062820
		Solyc03g063200
		Solyc03g063390
		Solyc03g063680
		Solyc03g078120
		Solyc03g080090
		Solyc03g082430
		Solyc03g082550
		Solyc03g082750
		Solyc03g082810
		Solyc03g082840
		Solyc03g083040
		Solyc03g083110
		Solyc03g083880
		Solyc03g093530
		Solyc03g093540
		Solyc03g093550
		Solyc03g093870
		Solyc03g093930
		Solyc03g093940
		Solyc03g095270
		Solyc03g095770
		Solyc03g095940
		Solyc03g095980
		Solyc03g096300
		Solyc03g096350
		Solyc03g096630
		Solyc03g097320
		Solyc03g097450
		Solyc03g097650
		Solyc03g097820
		Solyc03g098060
		Solyc03g098070
		Solyc03g098200
		Solyc03g098260
		Solyc03g098320
		Solyc03g104810
		Solyc03g110840
		Solyc03g110850
		Solyc03g110860
		Solyc03g110950
		Solyc03g111260
		Solyc03g111370
		Solyc03g111410
		Solyc03g111450
		Solyc03g111460
		Solyc03g111470
		Solyc03g111500
		Solyc03g111710
		Solyc03g112390
		Solyc03g112430
		Solyc03g112930
		Solyc03g113110
		Solyc03g113120
		Solyc03g113270
		Solyc03g113760
		Solyc03g114000
		Solyc03g114220
		Solyc03g114260
		Solyc03g114400
		Solyc03g114440
		Solyc03g114720
		Solyc03g114830
		Solyc03g114840
		Solyc03g114850
		Solyc03g115010
		Solyc03g115450
		Solyc03g115850
		Solyc03g115910
		Solyc03g115940
		Solyc03g116010
		Solyc03g116070
		Solyc03g116890
		Solyc03g117070
		Solyc03g117130
		Solyc03g117230
		Solyc03g117520
		Solyc03g117720
		Solyc03g117730
		Solyc03g118160
		Solyc03g118190
		Solyc03g118230
		Solyc03g118290
		Solyc03g118310
		Solyc03g118540
		Solyc03g118770
		Solyc03g119050
		Solyc03g119370
		Solyc03g119390
		Solyc03g119430
		Solyc03g119530
		Solyc03g119540
		Solyc03g119580
		Solyc03g119680
		Solyc03g119740
		Solyc03g119770
		Solyc03g119800
		Solyc03g120190
		Solyc03g120620
		Solyc03g120840
		Solyc03g120890
		Solyc03g120910
		Solyc03g121240
		Solyc03g121400
		Solyc03g121660
		Solyc03g121740
		Solyc03g121990
		Solyc03g122030
		Solyc03g123400
		Solyc03g123430
		Solyc03g123500
		Solyc03g124110
		Solyc04g005170
		Solyc04g005280
		Solyc04g005440
		Solyc04g005600
		Solyc04g006980
		Solyc04g006990
		Solyc04g007000
		Solyc04g007180
		Solyc04g007210
		Solyc04g007300
		Solyc04g007430
		Solyc04g008050
		Solyc04g008090
		Solyc04g008380
		Solyc04g008480
		Solyc04g008500
		Solyc04g008550
		Solyc04g008870
		Solyc04g009440
		Solyc04g009450
		Solyc04g009520
		Solyc04g009950
		Solyc04g011630
		Solyc04g011670
		Solyc04g011700
		Solyc04g012050
		Solyc04g014260
		Solyc04g014360
		Solyc04g014470
		Solyc04g014530
		Solyc04g014540
		Solyc04g014830
		Solyc04g015060
		Solyc04g015170
		Solyc04g015360
		Solyc04g015500
		Solyc04g015570
		Solyc04g015960
		Solyc04g016000
		Solyc04g017710
		Solyc04g025030
		Solyc04g025050
		Solyc04g025110
		Solyc04g025740
		Solyc04g025760
		Solyc04g028560
		Solyc04g045430
		Solyc04g045560
		Solyc04g049120
		Solyc04g049740
		Solyc04g050000
		Solyc04g050010
		Solyc04g050080
		Solyc04g050210
		Solyc04g050750
		Solyc04g051360
		Solyc04g051540
		Solyc04g051690
		Solyc04g054150
		Solyc04g054320
		Solyc04g054840
		Solyc04g054910
		Solyc04g056310
		Solyc04g056320
		Solyc04g056460
		Solyc04g056740
		Solyc04g057990
		Solyc04g064540
		Solyc04g064550
		Solyc04g064860
		Solyc04g070960
		Solyc04g071160
		Solyc04g071360
		Solyc04g071440
		Solyc04g071750
		Solyc04g071770
		Solyc04g072460
		Solyc04g072490
		Solyc04g072500
		Solyc04g072510
		Solyc04g072520
		Solyc04g072530
		Solyc04g072540
		Solyc04g072550
		Solyc04g072900
		Solyc04g074250
		Solyc04g074320
		Solyc04g074700
		Solyc04g074810
		Solyc04g074990
		Solyc04g076240
		Solyc04g076360
		Solyc04g076530
		Solyc04g076680
		Solyc04g077210
		Solyc04g077220
		Solyc04g077260
		Solyc04g077480
		Solyc04g077510
		Solyc04g077600
		Solyc04g077780
		Solyc04g077960
		Solyc04g077980
		Solyc04g077990
		Solyc04g078300
		Solyc04g078420
		Solyc04g078550
		Solyc04g078640
		Solyc04g078650
		Solyc04g078670
		Solyc04g078690
		Solyc04g078770
		Solyc04g078790
		Solyc04g078840
		Solyc04g079130
		Solyc04g079360
		Solyc04g079940
		Solyc04g080740
		Solyc04g080790
		Solyc04g080910
		Solyc04g081000
		Solyc04g082480
		Solyc05g006310
		Solyc05g007110
		Solyc05g007160
		Solyc05g007180
		Solyc05g007210
		Solyc05g007420
		Solyc05g007550
		Solyc05g007580
		Solyc05g007710
		Solyc05g007870
		Solyc05g007880
		Solyc05g007890
		Solyc05g008050
		Solyc05g008250
		Solyc05g009170
		Solyc05g009230
		Solyc05g009250
		Solyc05g009310
		Solyc05g009320
		Solyc05g009350
		Solyc05g009450
		Solyc05g009640
		Solyc05g009660
		Solyc05g009720
		Solyc05g009770
		Solyc05g009790
		Solyc05g009840
		Solyc05g009880
		Solyc05g009900
		Solyc05g010610
		Solyc05g010740
		Solyc05g011810
		Solyc05g012020
		Solyc05g012040
		Solyc05g012050
		Solyc05g012770
		Solyc05g012840
		Solyc05g013540
		Solyc05g014040
		Solyc05g014260
		Solyc05g014290
		Solyc05g014590
		Solyc05g014800
		Solyc05g014880
		Solyc05g014890
		Solyc05g014930
		Solyc05g015030
		Solyc05g015330
		Solyc05g015510
		Solyc05g015550
		Solyc05g015650
		Solyc05g015730
		Solyc05g015750
		Solyc05g015840
		Solyc05g017740
		Solyc05g018350
		Solyc05g018740
		Solyc05g020000
		Solyc05g024010
		Solyc05g026180
		Solyc05g032780
		Solyc05g041220
		Solyc05g045710
		Solyc05g045800
		Solyc05g048740
		Solyc05g049860
		Solyc05g049870
		Solyc05g050060
		Solyc05g050170
		Solyc05g050220
		Solyc05g050300
		Solyc05g050330
		Solyc05g050340
		Solyc05g050560
		Solyc05g050790
		Solyc05g050830
		Solyc05g050860
		Solyc05g051060
		Solyc05g051180
		Solyc05g051200
		Solyc05g051330
		Solyc05g051380
		Solyc05g051420
		Solyc05g051460
		Solyc05g051550
		Solyc05g051830
		Solyc05g052030
		Solyc05g052040
		Solyc05g052050
		Solyc05g052410
		Solyc05g052570
		Solyc05g052610
		Solyc05g052780
		Solyc05g052850
		Solyc05g053090
		Solyc05g053150
		Solyc05g053240
		Solyc05g053330
		Solyc05g053420
		Solyc05g053500
		Solyc05g053660
		Solyc05g054030
		Solyc05g054390
		Solyc05g054400
		Solyc05g054510
		Solyc05g054650
		Solyc05g054660
		Solyc05g055030
		Solyc05g055220
		Solyc05g055240
		Solyc05g055500
		Solyc05g055750
		Solyc05g055940
		Solyc05g056120
		Solyc05g056620
		Solyc06g005090
		Solyc06g005130
		Solyc06g005180
		Solyc06g005310
		Solyc06g005330
		Solyc06g005680
		Solyc06g007390
		Solyc06g007530
		Solyc06g008030
		Solyc06g008360
		Solyc06g008740
		Solyc06g009010
		Solyc06g009070
		Solyc06g009410
		Solyc06g009430
		Solyc06g009480
		Solyc06g009610
		Solyc06g009640
		Solyc06g009710
		Solyc06g016750
		Solyc06g033820
		Solyc06g033830
		Solyc06g033870
		Solyc06g034000
		Solyc06g034030
		Solyc06g034140
		Solyc06g035490
		Solyc06g035570
		Solyc06g035700
		Solyc06g035940
		Solyc06g036170
		Solyc06g048380
		Solyc06g048630
		Solyc06g048870
		Solyc06g049040
		Solyc06g050160
		Solyc06g050520
		Solyc06g050950
		Solyc06g051060
		Solyc06g051120
		Solyc06g051260
		Solyc06g051420
		Solyc06g051550
		Solyc06g051840
		Solyc06g053220
		Solyc06g053240
		Solyc06g053350
		Solyc06g053610
		Solyc06g053720
		Solyc06g053960
		Solyc06g054040
		Solyc06g054600
		Solyc06g054620
		Solyc06g054630
		Solyc06g054680
		Solyc06g059780
		Solyc06g059970
		Solyc06g060120
		Solyc06g060230
		Solyc06g060480
		Solyc06g060490
		Solyc06g060740
		Solyc06g060940
		Solyc06g061160
		Solyc06g061240
		Solyc06g062460
		Solyc06g062630
		Solyc06g062670
		Solyc06g063020
		Solyc06g063070
		Solyc06g063380
		Solyc06g063430
		Solyc06g064540
		Solyc06g064580
		Solyc06g064590
		Solyc06g065040
		Solyc06g065410
		Solyc06g065440
		Solyc06g065610
		Solyc06g065650
		Solyc06g066340
		Solyc06g066370
		Solyc06g066390
		Solyc06g066540
		Solyc06g068200
		Solyc06g068210
		Solyc06g068360
		Solyc06g068460
		Solyc06g068570
		Solyc06g068580
		Solyc06g068830
		Solyc06g068870
		Solyc06g068930
		Solyc06g069100
		Solyc06g069240
		Solyc06g069310
		Solyc06g069370
		Solyc06g069430
		Solyc06g069460
		Solyc06g069710
		Solyc06g069760
		Solyc06g069850
		Solyc06g070900
		Solyc06g070910
		Solyc06g070990
		Solyc06g071300
		Solyc06g071310
		Solyc06g071480
		Solyc06g071660
		Solyc06g071690
		Solyc06g071820
		Solyc06g071830
		Solyc06g072040
		Solyc06g072310
		Solyc06g072370
		Solyc06g072480
		Solyc06g072520
		Solyc06g072750
		Solyc06g072890
		Solyc06g073040
		Solyc06g073050
		Solyc06g073200
		Solyc06g073210
		Solyc06g073640
		Solyc06g073670
		Solyc06g073720
		Solyc06g073730
		Solyc06g073920
		Solyc06g073980
		Solyc06g074010
		Solyc06g074020
		Solyc06g074120
		Solyc06g074160
		Solyc06g074170
		Solyc06g074320
		Solyc06g074360
		Solyc06g074750
		Solyc06g074800
		Solyc06g074910
		Solyc06g074920
		Solyc06g075140
		Solyc06g075150
		Solyc06g075330
		Solyc06g075370
		Solyc06g075510
		Solyc06g075670
		Solyc06g075780
		Solyc06g076000
		Solyc06g076030
		Solyc06g076280
		Solyc06g076290
		Solyc06g076350
		Solyc06g076770
		Solyc06g076820
		Solyc06g076840
		Solyc06g082010
		Solyc06g082310
		Solyc06g082430
		Solyc06g082460
		Solyc06g082510
		Solyc06g082520
		Solyc06g082530
		Solyc06g082770
		Solyc06g083170
		Solyc06g083350
		Solyc06g083590
		Solyc06g083600
		Solyc06g083840
		Solyc06g083850
		Solyc06g083930
		Solyc07g005140
		Solyc07g005650
		Solyc07g006630
		Solyc07g006750
		Solyc07g006880
		Solyc07g007120
		Solyc07g007220
		Solyc07g007300
		Solyc07g007310
		Solyc07g007320
		Solyc07g008010
		Solyc07g008180
		Solyc07g008730
		Solyc07g009110
		Solyc07g009560
		Solyc07g009580
		Solyc07g016180
		Solyc07g017310
		Solyc07g017470
		Solyc07g018010
		Solyc07g018290
		Solyc07g019550
		Solyc07g020710
		Solyc07g022920
		Solyc07g026570
		Solyc07g026680
		Solyc07g032510
		Solyc07g038160
		Solyc07g039570
		Solyc07g040680
		Solyc07g040920
		Solyc07g041640
		Solyc07g041850
		Solyc07g042170
		Solyc07g043580
		Solyc07g043620
		Solyc07g045030
		Solyc07g045180
		Solyc07g045550
		Solyc07g047610
		Solyc07g047940
		Solyc07g047950
		Solyc07g047960
		Solyc07g049120
		Solyc07g049130
		Solyc07g049490
		Solyc07g049640
		Solyc07g051840
		Solyc07g052300
		Solyc07g052670
		Solyc07g052760
		Solyc07g052830
		Solyc07g052900
		Solyc07g052930
		Solyc07g052960
		Solyc07g053230
		Solyc07g053240
		Solyc07g053410
		Solyc07g053450
		Solyc07g053570
		Solyc07g053590
		Solyc07g053610
		Solyc07g053630
		Solyc07g053680
		Solyc07g053740
		Solyc07g053750
		Solyc07g053810
		Solyc07g054220
		Solyc07g054380
		Solyc07g054450
		Solyc07g054630
		Solyc07g054840
		Solyc07g054960
		Solyc07g054980
		Solyc07g055000
		Solyc07g055240
		Solyc07g055280
		Solyc07g055710
		Solyc07g055920
		Solyc07g056280
		Solyc07g062200
		Solyc07g062240
		Solyc07g062260
		Solyc07g062390
		Solyc07g062680
		Solyc07g062710
		Solyc07g062790
		Solyc07g062840
		Solyc07g063410
		Solyc07g063420
		Solyc07g063840
		Solyc07g063940
		Solyc07g064000
		Solyc07g064890
		Solyc07g065260
		Solyc07g065290
		Solyc07g065500
		Solyc07g065560
		Solyc07g065570
		Solyc07g065580
		Solyc07g066220
		Solyc07g066250
		Solyc08g005050
		Solyc08g005100
		Solyc08g005290
		Solyc08g005780
		Solyc08g005870
		Solyc08g005900
		Solyc08g006260
		Solyc08g006490
		Solyc08g006530
		Solyc08g007020
		Solyc08g007170
		Solyc08g007190
		Solyc08g007230
		Solyc08g007270
		Solyc08g007820
		Solyc08g007830
		Solyc08g007960
		Solyc08g008280
		Solyc08g008380
		Solyc08g008410
		Solyc08g008500
		Solyc08g008600
		Solyc08g013690
		Solyc08g013700
		Solyc08g013900
		Solyc08g014030
		Solyc08g036620
		Solyc08g048390
		Solyc08g059770
		Solyc08g060840
		Solyc08g062510
		Solyc08g062530
		Solyc08g062540
		Solyc08g065130
		Solyc08g066190
		Solyc08g066500
		Solyc08g066510
		Solyc08g066660
		Solyc08g067150
		Solyc08g067230
		Solyc08g067340
		Solyc08g067360
		Solyc08g068320
		Solyc08g068380
		Solyc08g068540
		Solyc08g068760
		Solyc08g068830
		Solyc08g075090
		Solyc08g075110
		Solyc08g075950
		Solyc08g076100
		Solyc08g076230
		Solyc08g076330
		Solyc08g076370
		Solyc08g076380
		Solyc08g076590
		Solyc08g076700
		Solyc08g076710
		Solyc08g076820
		Solyc08g076860
		Solyc08g076930
		Solyc08g077110
		Solyc08g077230
		Solyc08g077450
		Solyc08g078170
		Solyc08g078180
		Solyc08g078190
		Solyc08g078340
		Solyc08g078410
		Solyc08g078420
		Solyc08g078580
		Solyc08g078590
		Solyc08g078800
		Solyc08g079100
		Solyc08g079120
		Solyc08g079270
		Solyc08g080100
		Solyc08g080120
		Solyc08g080150
		Solyc08g081140
		Solyc08g081400
		Solyc08g081500
		Solyc08g081610
		Solyc08g081630
		Solyc08g081650
		Solyc08g081670
		Solyc08g081960
		Solyc08g082630
		Solyc08g082750
		Solyc08g082890
		Solyc08g082910
		Solyc08g083130
		Solyc08g083170
		Solyc08g083230
		Solyc08g083400
		Solyc09g005030
		Solyc09g005070
		Solyc09g005360
		Solyc09g005370
		Solyc09g005560
		Solyc09g007230
		Solyc09g007260
		Solyc09g007290
		Solyc09g007500
		Solyc09g007550
		Solyc09g007570
		Solyc09g007580
		Solyc09g007810
		Solyc09g008030
		Solyc09g008040
		Solyc09g008100
		Solyc09g008250
		Solyc09g008390
		Solyc09g008440
		Solyc09g008810
		Solyc09g008850
		Solyc09g009100
		Solyc09g009120
		Solyc09g009200
		Solyc09g009240
		Solyc09g009250
		Solyc09g009490
		Solyc09g009680
		Solyc09g010160
		Solyc09g010230
		Solyc09g010340
		Solyc09g010490
		Solyc09g010670
		Solyc09g010680
		Solyc09g010820
		Solyc09g010840
		Solyc09g010920
		Solyc09g011120
		Solyc09g011380
		Solyc09g011780
		Solyc09g014250
		Solyc09g014690
		Solyc09g014700
		Solyc09g014990
		Solyc09g015110
		Solyc09g018130
		Solyc09g018200
		Solyc09g018460
		Solyc09g055650
		Solyc09g057550
		Solyc09g057870
		Solyc09g057880
		Solyc09g059500
		Solyc09g059510
		Solyc09g059520
		Solyc09g061270
		Solyc09g061950
		Solyc09g063010
		Solyc09g065100
		Solyc09g065630
		Solyc09g065660
		Solyc09g065670
		Solyc09g065820
		Solyc09g066010
		Solyc09g066030
		Solyc09g066060
		Solyc09g066250
		Solyc09g066260
		Solyc09g066270
		Solyc09g066340
		Solyc09g066350
		Solyc09g066360
		Solyc09g074060
		Solyc09g074510
		Solyc09g074560
		Solyc09g074640
		Solyc09g074760
		Solyc09g075420
		Solyc09g075610
		Solyc09g075640
		Solyc09g082500
		Solyc09g082670
		Solyc09g082710
		Solyc09g083220
		Solyc09g089550
		Solyc09g089590
		Solyc09g089600
		Solyc09g089850
		Solyc09g089910
		Solyc09g089920
		Solyc09g089930
		Solyc09g090130
		Solyc09g091250
		Solyc09g091760
		Solyc09g091880
		Solyc09g091950
		Solyc09g097870
		Solyc09g097920
		Solyc10g005330
		Solyc10g005460
		Solyc10g005550
		Solyc10g005680
		Solyc10g005760
		Solyc10g005900
		Solyc10g006130
		Solyc10g006390
		Solyc10g006560
		Solyc10g007970
		Solyc10g008160
		Solyc10g008260
		Solyc10g008270
		Solyc10g008700
		Solyc10g008780
		Solyc10g008870
		Solyc10g008880
		Solyc10g009110
		Solyc10g009270
		Solyc10g009290
		Solyc10g009360
		Solyc10g009550
		Solyc10g011910
		Solyc10g012180
		Solyc10g012200
		Solyc10g012380
		Solyc10g012390
		Solyc10g017520
		Solyc10g017640
		Solyc10g018000
		Solyc10g018070
		Solyc10g018080
		Solyc10g018090
		Solyc10g018110
		Solyc10g018510
		Solyc10g018560
		Solyc10g018710
		Solyc10g019150
		Solyc10g019260
		Solyc10g038000
		Solyc10g044680
		Solyc10g047040
		Solyc10g047060
		Solyc10g049780
		Solyc10g049870
		Solyc10g050210
		Solyc10g050420
		Solyc10g050900
		Solyc10g050940
		Solyc10g053890
		Solyc10g054010
		Solyc10g054070
		Solyc10g055250
		Solyc10g055760
		Solyc10g074680
		Solyc10g075030
		Solyc10g076180
		Solyc10g076370
		Solyc10g076380
		Solyc10g076390
		Solyc10g076460
		Solyc10g076690
		Solyc10g076820
		Solyc10g077110
		Solyc10g078290
		Solyc10g078380
		Solyc10g078430
		Solyc10g078610
		Solyc10g078670
		Solyc10g078700
		Solyc10g078720
		Solyc10g078750
		Solyc10g078970
		Solyc10g078990
		Solyc10g079050
		Solyc10g079070
		Solyc10g079120
		Solyc10g079150
		Solyc10g079190
		Solyc10g079380
		Solyc10g079650
		Solyc10g079660
		Solyc10g079680
		Solyc10g080030
		Solyc10g080090
		Solyc10g080200
		Solyc10g080260
		Solyc10g080300
		Solyc10g080310
		Solyc10g080410
		Solyc10g080480
		Solyc10g080540
		Solyc10g080650
		Solyc10g080920
		Solyc10g080960
		Solyc10g081320
		Solyc10g081350
		Solyc10g081490
		Solyc10g081840
		Solyc10g082050
		Solyc10g082060
		Solyc10g083070
		Solyc10g083080
		Solyc10g083090
		Solyc10g083210
		Solyc10g083340
		Solyc10g083450
		Solyc10g083510
		Solyc10g083560
		Solyc10g083640
		Solyc10g083900
		Solyc10g084180
		Solyc10g084220
		Solyc10g084340
		Solyc10g084370
		Solyc10g084380
		Solyc10g084910
		Solyc10g085180
		Solyc10g085800
		Solyc10g086130
		Solyc10g086250
		Solyc10g086260
		Solyc10g086270
		Solyc10g086290
		Solyc10g086370
		Solyc10g086380
		Solyc10g086440
		Solyc10g086530
		Solyc10g086640
		Solyc11g005380
		Solyc11g005610
		Solyc11g006050
		Solyc11g006670
		Solyc11g006720
		Solyc11g008000
		Solyc11g008010
		Solyc11g008560
		Solyc11g008830
		Solyc11g008900
		Solyc11g010270
		Solyc11g010340
		Solyc11g010570
		Solyc11g010710
		Solyc11g010940
		Solyc11g011030
		Solyc11g011050
		Solyc11g011260
		Solyc11g011740
		Solyc11g011750
		Solyc11g011770
		Solyc11g011940
		Solyc11g012510
		Solyc11g012720
		Solyc11g012980
		Solyc11g013150
		Solyc11g013480
		Solyc11g013520
		Solyc11g013560
		Solyc11g016910
		Solyc11g016920
		Solyc11g017050
		Solyc11g017210
		Solyc11g017470
		Solyc11g018660
		Solyc11g019990
		Solyc11g020320
		Solyc11g020620
		Solyc11g020670
		Solyc11g020950
		Solyc11g028020
		Solyc11g032100
		Solyc11g039750
		Solyc11g042560
		Solyc11g042580
		Solyc11g044320
		Solyc11g044360
		Solyc11g045530
		Solyc11g045640
		Solyc11g045680
		Solyc11g045690
		Solyc11g050730
		Solyc11g051000
		Solyc11g056650
		Solyc11g061750
		Solyc11g062060
		Solyc11g062240
		Solyc11g064800
		Solyc11g064950
		Solyc11g064990
		Solyc11g065110
		Solyc11g065320
		Solyc11g065540
		Solyc11g065700
		Solyc11g065840
		Solyc11g066050
		Solyc11g066170
		Solyc11g066230
		Solyc11g066400
		Solyc11g066420
		Solyc11g066830
		Solyc11g068370
		Solyc11g068750
		Solyc11g068780
		Solyc11g068800
		Solyc11g068950
		Solyc11g069030
		Solyc11g069190
		Solyc11g069240
		Solyc11g069470
		Solyc11g069500
		Solyc11g069510
		Solyc11g069770
		Solyc11g069850
		Solyc11g069890
		Solyc11g070070
		Solyc11g071300
		Solyc11g071500
		Solyc11g072060
		Solyc11g072150
		Solyc11g072210
		Solyc11g072470
		Solyc11g072500
		Solyc11g072600
		Solyc11g072770
		Solyc11g072790
		Solyc11g073060
		Solyc11g073120
		Solyc11g073250
		Solyc11g073260
		Solyc12g005210
		Solyc12g005770
		Solyc12g005830
		Solyc12g005890
		Solyc12g006280
		Solyc12g006800
		Solyc12g007070
		Solyc12g007180
		Solyc12g008350
		Solyc12g008660
		Solyc12g008670
		Solyc12g008800
		Solyc12g008830
		Solyc12g008870
		Solyc12g009050
		Solyc12g009220
		Solyc12g009240
		Solyc12g009390
		Solyc12g009490
		Solyc12g009580
		Solyc12g010370
		Solyc12g010410
		Solyc12g010490
		Solyc12g010650
		Solyc12g010760
		Solyc12g010800
		Solyc12g010810
		Solyc12g011190
		Solyc12g011200
		Solyc12g011220
		Solyc12g011240
		Solyc12g011260
		Solyc12g013620
		Solyc12g013660
		Solyc12g014610
		Solyc12g015640
		Solyc12g016150
		Solyc12g016170
		Solyc12g016180
		Solyc12g017300
		Solyc12g017370
		Solyc12g017400
		Solyc12g017410
		Solyc12g019810
		Solyc12g019820
		Solyc12g019840
		Solyc12g019900
		Solyc12g019910
		Solyc12g027650
		Solyc12g035250
		Solyc12g035520
		Solyc12g036430
		Solyc12g036470
		Solyc12g036480
		Solyc12g038390
		Solyc12g038440
		Solyc12g038450
		Solyc12g038510
		Solyc12g038520
		Solyc12g038630
		Solyc12g040230
		Solyc12g040300
		Solyc12g042590
		Solyc12g043090
		Solyc12g044390
		Solyc12g044410
		Solyc12g044610
		Solyc12g049300
		Solyc12g049350
		Solyc12g049400
		Solyc12g049560
		Solyc12g056460
		Solyc12g056510
		Solyc12g056590
		Solyc12g056750
		Solyc12g056790
		Solyc12g056860
		Solyc12g056980
		Solyc12g077540
		Solyc12g087820
		Solyc12g087830
		Solyc12g087850
		Solyc12g088080
		Solyc12g088130
		Solyc12g088320
		Solyc12g088610
		Solyc12g088790
		Solyc12g089040
		Solyc12g089170
		Solyc12g089190
		Solyc12g089260
		Solyc12g096040
		Solyc12g096070
		Solyc12g096200
		Solyc12g096350
		Solyc12g098460
		Solyc12g098620
		Solyc12g099120
		Solyc12g099130
		Solyc12g099140
		Solyc12g099220
		Solyc12g099340
		Solyc12g099370
		Solyc12g099380
		Solyc12g099760
		Solyc12g099900
		Solyc12g100140
		Solyc12g100150
Transcription regulator
Solyc02g087710	Solyc01g067390	Solyc00g029290
Solyc03g061640	Solyc01g086940	Solyc00g036320
Solyc03g112690	Solyc02g081130	Solyc00g055950
Solyc03g115520	Solyc03g059420	Solyc00g058480
Solyc03g115770	Solyc03g083240	Solyc00g272810
Solyc04g049670	Solyc03g114060	Solyc00g318130
Solyc04g081430	Solyc03g116440	Solyc01g005380
Solyc06g008490	Solyc04g024600	Solyc01g006220
Solyc06g065730	Solyc04g079840	Solyc01g006680
Solyc07g066510	Solyc05g025890	Solyc01g006880
Solyc08g044550	Solyc07g019560	Solyc01g049740
Solyc08g062070	Solyc07g049790	Solyc01g060460
Solyc08g062080	Solyc07g051970	Solyc01g068280
Solyc08g081290	Solyc07g052020	Solyc01g068300
Solyc09g008520	Solyc07g065930	Solyc01g068320
Solyc09g064530	Solyc09g060000	Solyc01g068370
Solyc09g065850		Solyc01g079390
Solyc09g091190		Solyc01g080620
Solyc10g079460		Solyc01g087900
Solyc11g005250		Solyc01g090650
Solyc11g066180		Solyc01g094800
Solyc11g071630		Solyc01g094820
Solyc12g011330		Solyc01g095890
Solyc12g014540		Solyc01g097290
Solyc12g099940		Solyc01g100130
		Solyc01g100620
		Solyc01g103250
		Solyc01g103340
		Solyc01g104740
		Solyc01g107330
		Solyc01g108290
		Solyc01g109970
		Solyc01g110180
		Solyc02g014770
		Solyc02g032510
		Solyc02g033050
		Solyc02g050280
		Solyc02g061790
		Solyc02g062360
		Solyc02g062780
		Solyc02g064690
		Solyc02g065160
		Solyc02g067570
		Solyc02g068560
		Solyc02g068580
		Solyc02g069310
		Solyc02g069740
		Solyc02g078790
		Solyc02g079300
		Solyc02g079430
		Solyc02g081920
		Solyc02g082400
		Solyc02g082700
		Solyc02g087360
		Solyc02g087370
		Solyc02g087380
		Solyc02g087390
		Solyc02g089500
		Solyc02g089970
		Solyc02g092490
		Solyc02g093200
		Solyc02g093590
		Solyc02g094520
		Solyc03g005170
		Solyc03g005360
		Solyc03g005460
		Solyc03g006390
		Solyc03g006420
		Solyc03g006570
		Solyc03g025710
		Solyc03g026250
		Solyc03g032130
		Solyc03g043600
		Solyc03g043950
		Solyc03g044380
		Solyc03g051950
		Solyc03g063220
		Solyc03g071550
		Solyc03g081240
		Solyc03g081270
		Solyc03g082860
		Solyc03g083400
		Solyc03g083410
		Solyc03g093710
		Solyc03g093720
		Solyc03g093740
		Solyc03g093760
		Solyc03g094030
		Solyc03g095240
		Solyc03g095680
		Solyc03g095720
		Solyc03g097090
		Solyc03g097140
		Solyc03g111250
		Solyc03g112600
		Solyc03g113410
		Solyc03g116860
		Solyc03g120380
		Solyc03g120390
		Solyc03g121060
		Solyc04g007270
		Solyc04g008110
		Solyc04g008420
		Solyc04g008610
		Solyc04g008820
		Solyc04g009990
		Solyc04g016370
		Solyc04g024990
		Solyc04g025000
		Solyc04g025930
		Solyc04g028570
		Solyc04g028580
		Solyc04g040220
		Solyc04g049140
		Solyc04g050150
		Solyc04g054280
		Solyc04g054440
		Solyc04g056400
		Solyc04g056410
		Solyc04g057880
		Solyc04g058190
		Solyc04g071520
		Solyc04g074490
		Solyc04g076850
		Solyc04g081020
		Solyc04g082420
		Solyc04g082820
		Solyc05g006420
		Solyc05g008850
		Solyc05g010250
		Solyc05g013160
		Solyc05g015610
		Solyc05g020020
		Solyc05g026470
		Solyc05g042030
		Solyc05g043440
		Solyc05g044450
		Solyc05g044460
		Solyc05g044510
		Solyc05g049960
		Solyc05g052190
		Solyc05g052290
		Solyc05g052910
		Solyc05g055590
		Solyc05g056530
		Solyc06g008590
		Solyc06g009680
		Solyc06g010000
		Solyc06g010100
		Solyc06g010220
		Solyc06g048930
		Solyc06g050510
		Solyc06g050860
		Solyc06g053710
		Solyc06g053830
		Solyc06g053840
		Solyc06g054090
		Solyc06g054560
		Solyc06g059960
		Solyc06g060390
		Solyc06g060960
		Solyc06g065570
		Solyc06g065640
		Solyc06g066020
		Solyc06g069360
		Solyc06g069690
		Solyc06g071350
		Solyc06g072500
		Solyc06g073180
		Solyc06g074640
		Solyc06g082050
		Solyc06g083460
		Solyc06g083760
		Solyc06g084250
		Solyc07g006060
		Solyc07g006340
		Solyc07g008020
		Solyc07g008460
		Solyc07g008500
		Solyc07g008540
		Solyc07g008580
		Solyc07g019450
		Solyc07g040690
		Solyc07g041320
		Solyc07g041430
		Solyc07g041470
		Solyc07g043610
		Solyc07g044980
		Solyc07g045310
		Solyc07g047730
		Solyc07g047770
		Solyc07g049590
		Solyc07g049770
		Solyc07g049800
		Solyc07g051810
		Solyc07g051960
		Solyc07g051980
		Solyc07g052000
		Solyc07g052010
		Solyc07g052100
		Solyc07g052570
		Solyc07g052620
		Solyc07g052940
		Solyc07g053140
		Solyc07g053870
		Solyc07g056580
		Solyc07g062160
		Solyc07g062400
		Solyc07g063450
		Solyc07g063500
		Solyc07g064920
		Solyc07g065000
		Solyc08g005240
		Solyc08g006730
		Solyc08g044590
		Solyc08g061340
		Solyc08g061410
		Solyc08g061990
		Solyc08g062000
		Solyc08g067440
		Solyc08g068690
		Solyc08g068700
		Solyc08g068710
		Solyc08g068720
		Solyc08g068730
		Solyc08g068770
		Solyc08g068780
		Solyc08g068960
		Solyc08g074500
		Solyc08g075400
		Solyc08g076390
		Solyc08g077590
		Solyc08g077600
		Solyc08g077670
		Solyc08g077690
		Solyc08g077940
		Solyc08g081000
		Solyc08g081350
		Solyc08g082580
		Solyc09g009780
		Solyc09g010550
		Solyc09g031580
		Solyc09g055470
		Solyc09g061290
		Solyc09g065210
		Solyc09g065340
		Solyc09g066480
		Solyc09g072890
		Solyc09g076010
		Solyc09g082050
		Solyc09g082230
		Solyc09g082240
		Solyc09g082250
		Solyc09g082260
		Solyc09g083290
		Solyc09g089610
		Solyc09g090030
		Solyc09g090630
		Solyc09g090650
		Solyc09g090810
		Solyc09g090910
		Solyc09g091280
		Solyc09g091490
		Solyc09g091980
		Solyc09g098260
		Solyc10g005030
		Solyc10g005490
		Solyc10g005600
		Solyc10g006170
		Solyc10g006190
		Solyc10g006220
		Solyc10g007350
		Solyc10g045400
		Solyc10g047350
		Solyc10g047970
		Solyc10g048000
		Solyc10g049740
		Solyc10g074370
		Solyc10g074910
		Solyc10g077070
		Solyc10g078350
		Solyc10g078520
		Solyc10g079600
		Solyc10g079700
		Solyc10g079750
		Solyc10g080930
		Solyc10g081630
		Solyc10g083800
		Solyc10g084650
		Solyc10g086000
		Solyc11g005450
		Solyc11g005730
		Solyc11g006180
		Solyc11g006200
		Solyc11g008320
		Solyc11g012290
		Solyc11g012840
		Solyc11g013530
		Solyc11g045320
		Solyc11g062010
		Solyc11g065140
		Solyc11g066190
		Solyc11g066200
		Solyc11g066480
		Solyc11g066780
		Solyc11g066790
		Solyc11g069160
		Solyc11g072850
		Solyc12g005660
		Solyc12g006240
		Solyc12g007230
		Solyc12g010680
		Solyc12g014400
		Solyc12g016190
[truncated: 560 more rows]

## Sheet: Supplementary Table S7
Supplementary Table S7. Non-synonymous exon variants in fruit quality and ripening-related gene classes.
	Common	Vesuviano	San Marzano
Ascorbate biosynthesis	3	0	0
MEP/carotenoid pathway	3	0	0
Ethylene-related genes	8	2	1
Transcription factors	135	59	47
Transcription regulators	30	11	18
Cell wall	43	17	9
